# Supplementary material for: L-cysteine inhibited the growth of Vibrio parahaemolyticus via increasing the ROS level
Source: Appl Environ Microbiol. 2026 Jun 3;92(7):e00097-26. doi: 10.1128/aem.00097-26 (PMC13390350; doi:10.1128/aem.00097-26)
Supplement: Table S1 — DEGs between the YDE17+L-Cys treatment groups and the YDE17 control. [file aem.00097-26-s0002.xlsx]

## Sheet: YDE17MCysvsYDE17_deg_all
Supplementary Table 1. Total number of differentially expressed genes (DEGs), functional annotations, and differential significance analysis in the transcriptomic results of YDE17+L-Cys in comparison with YDE17
gene_id	gene_name	gene_start	gene_end	gene_strand	gene_length	pvalue	GOID	Category	GO-description	Up/Down
VP_RS21430	VP_RS21430	4674002	4675144	-	1143	1.66e-47
VP_RS21330	dmeF	4653654	4654568	-	915	4.54e-43	GO:0006812/GO:0051179/GO:0051234/GO:0016021/GO:0031224/GO:0044425/GO:0015075/GO:0008324/GO:0022857/GO:0005215	BP/BP/BP/CC/CC/CC/MF/MF/MF/MF	cation transport/localization/establishment of localization/integral component of membrane/intrinsic component of membrane/membrane part/ion transmembrane transporter activity/cation transmembrane transporter activity/transmembrane transporter activity/transporter activity	Down
VP_RS11310	ykgO	2442341	2442466	-	126	1.03e-42	GO:0043228/GO:0043226/GO:0043229	CC/CC/CC	non-membrane-bounded organelle/organelle/intracellular organelle	Up
VP_RS11315	VP_RS11315	2442470	2442730	-	261	1.5e-41	GO:0043228/GO:0043226/GO:0043229	CC/CC/CC	non-membrane-bounded organelle/organelle/intracellular organelle	Up
VP_RS04700	VP_RS04700	999855	1002161	+	2307	1.23e-39	GO:0006812/GO:0051179/GO:0051234/GO:0046872/GO:0043169/GO:0043167	BP/BP/BP/MF/MF/MF	cation transport/localization/establishment of localization/metal ion binding/cation binding/ion binding	Down
VP_RS21425	VP_RS21425	4673083	4674012	-	930	3.1e-31	GO:0006812/GO:0051179/GO:0051234/GO:0046872/GO:0043169/GO:0043167	BP/BP/BP/MF/MF/MF	cation transport/localization/establishment of localization/metal ion binding/cation binding/ion binding	Up
VP_RS23605	VP_RS23605	2442124	2442276	-	153	3.02e-27
VP_RS13540	argB	2923462	2924253	-	792	2.84e-25
VP_RS21325	VP_RS21325	4653235	4653651	-	417	9.42e-23
VP_RS21420	VP_RS21420	4672277	4673080	-	804	7.42e-21	GO:0051179/GO:0051234/GO:0043190/GO:0098533/GO:1904949/GO:0016021/GO:0031224/GO:0044425/GO:0022857/GO:0005215/GO:0022804/GO:0016818/GO:0016787	BP/BP/CC/CC/CC/CC/CC/CC/MF/MF/MF/MF/MF	localization/establishment of localization/ATP-binding cassette (ABC) transporter complex/ATPase dependent transmembrane transport complex/ATPase complex/integral component of membrane/intrinsic component of membrane/membrane part/transmembrane transporter activity/transporter activity/active transmembrane transporter activity/hydrolase activity, acting on acid anhydrides, in phosphorus-containin…	Up
VP_RS13545	argC	2924275	2925279	-	1005	3.45e-19	GO:0006520/GO:0055114/GO:0016491/oxidoreductase activity	BP/BP/MF	cellular amino acid metabolic process/oxidation-reduction process	Up
VP_RS01430	cysD	289269	290177	+	909	2.06e-17
VP_RS09370	nrfA	2014049	2015476	+	1428	2.77e-17	GO:0055114/GO:0016491	BP/MF	oxidation-reduction process/oxidoreductase activity	Up
VP_RS00320	VP_RS00320	69555	69884	+	330	6.37e-17	GO:0016021/GO:0031224/GO:0044425/GO:0044425	CC/CC/CC	integral component of membrane/intrinsic component of membrane/membrane part	Up
VP_RS13010	VP_RS13010	2805911	2806915	+	1005	7.72e-17	GO:0006520/GO:0043168/GO:0043167	BP/MF/MF	cellular amino acid metabolic process/anion binding/ion binding	Up
VP_RS01425	cobA	288334	289209	+	876	2.81e-16
Novel00150	-	999625	1002584	-	2960	2.13e-15	GO:0046872/GO:0043169/GO:0043167	MF/MF/MF	metal ion binding/cation binding/ion binding	Down
Novel00579	-	4672315	4675154	+	2840	2.62e-15	GO:0006812/GO:0051179/GO:0051234/GO:0046872/GO:0043169/GO:0043167	BP/BP/BP/MF/MF/MF	cation transport/localization/establishment of localization/metal ion binding/cation binding/ion binding	Up
VP_RS07150	VP_RS07150	1588200	1588520	-	321	3.02e-15
VP_RS02970	VP_RS02970	644656	646176	+	1521	6.95e-15	GO:0016021/GO:0031224/GO:0044425	CC/CC/CC	integral component of membrane/intrinsic component of membrane/membrane part	Up
VP_RS01435	cysN	290196	291626	+	1431	6.99e-15	GO:0016818/GO:0043168/GO:0016787/GO:0043167	MF/MF/MF/MF	hydrolase activity, acting on acid anhydrides, in phosphorus-containing anhydrides/anion binding/hydrolase activity/ion binding	Down
VP_RS01475	VP_RS01475	298842	299141	-	300	1.72e-14
VP_RS00315	VP_RS00315	69154	69558	+	405	2.05e-14	GO:0016021/GO:0031224/GO:0044425	CC/CC/CC	integral component of membrane/intrinsic component of membrane/membrane part	Up
VP_RS12660	VP_RS12660	2745069	2747027	-	1959	2.09e-14
VP_RS08550	VP_RS08550	1895092	1895838	-	747	1.66e-13	GO:0016787	MF	hydrolase activity	Up
Novel00341	-	2441663	2442747	+	1085	2.6e-13	GO:0051179/GO:0051234/GO:0043228/GO:0043226/GO:0043229/GO:0015075/GO:0022857/GO:0005215/GO:0022804	BP/BP/CC/CC/CC/MF/MF/MF/MF	localization/establishment of localization/non-membrane-bounded organelle/organelle/intracellular organelle/ion transmembrane transporter activity/transmembrane transporter activity/transporter activity/active transmembrane transporter activity	Up
VP_RS21435	VP_RS21435	4675351	4676006	+	656	9.5e-13
VP_RS01465	VP_RS01465	297291	298019	-	729	1.09e-12	GO:0016818/GO:0043168/GO:0016787/GO:0043167	MF/MF/MF/MF	hydrolase activity, acting on acid anhydrides, in phosphorus-containing anhydrides/anion binding/hydrolase activity/ion binding	Up
Novel00422	-	2923530	2925317	+	1788	1.29e-12	GO:0006520/GO:0016491	BP/MF	cellular amino acid metabolic process/oxidoreductase activity	Up
VP_RS05655	VP_RS05655	1221563	1222777	-	1215	3.1e-12
VP_RS04160	znuA	885647	886525	+	879	4.12e-12	GO:0006812/GO:0051179/GO:0051234/GO:0046872/GO:0043169/GO:0043167	BP/BP/BP/MF/MF/MF	cation transport/localization/establishment of localization/metal ion binding/cation binding/ion binding	Up
Novel00574	-	4653216	4654559	+	1344	5.8e-12	GO:0006812/GO:0051179/GO:0051234/GO:0015075/GO:0008324/GO:0022857/GO:0005215	BP/BP/BP/MF/MF/MF/MF	cation transport/localization/establishment of localization/ion transmembrane transporter activity/cation transmembrane transporter activity/transmembrane transporter activity/transporter activity	Down
VP_RS01440	VP_RS01440	291858	293582	+	1725	1.6e-11	GO:0006812/GO:0051179/GO:0051234/GO:0016021/GO:0031224/GO:0044425/GO:0015075/GO:0008324/GO:0022857/GO:0005215	BP/BP/BP/CC/CC/CC/MF/MF/MF/MF	cation transport/localization/establishment of localization/integral component of membrane/intrinsic component of membrane/membrane part/ion transmembrane transporter activity/cation transmembrane transporter activity/transmembrane transporter activity/transporter activity	Down
VP_RS07085	VP_RS07085	1571906	1573024	-	1119	4.04e-11
VP_RS09355	nrfD	2011340	2012311	-	972	6.14e-11
VP_RS00595	glnA	129479	130888	-	1410	6.92e-11	GO:1901607/GO:0006520/GO:1901605	BP/BP/BP	alpha-amino acid biosynthetic process/cellular amino acid metabolic process/alpha-amino acid metabolic process	Up
VP_RS04150	znuB	884002	884787	-	786	8.27e-11	GO:0051179/GO:0051234/GO:0043190/GO:0098533/GO:1904949/GO:0016021/GO:0031224/GO:0044425/GO:0022857/GO:0005215/GO:0022804/GO:0016818/GO:0016787	BP/BP/CC/CC/CC/CC/CC/CC/MF/MF/MF/MF/MF	localization/establishment of localization/ATP-binding cassette (ABC) transporter complex/ATPase dependent transmembrane transport complex/ATPase complex/integral component of membrane/intrinsic component of membrane/membrane part/transmembrane transporte/transporter activity/active transmembrane transporter activity/hydrolase activity, acting on acid anhydrides, in phosphorus-containing anhydrid…	Up
VP_RS11515	argA	2479479	2480816	+	1338	1.08e-10
VP_RS18870	VP_RS18870	4090463	4092313	-	1851	1.66e-10
VP_RS09360	nrfC	2012308	2012994	-	687	2.01e-10
VP_RS13530	argH	2920046	2921920	-	1875	2.05e-10
VP_RS04155	znuC	884780	885568	-	789	2.67e-10	GO:0016818/GO:0043168/GO:0016787/GO:0043167	MF/MF/MF/MF	hydrolase activity, acting on acid anhydrides, in phosphorus-containing anhydrides/anion binding/hydrolase activity/ion binding	Up
VP_RS18260	VP_RS18260	3931902	3932645	+	744	3.3e-10
VP_RS09335	ribA	2007313	2007969	-	657	3.88e-10
VP_RS11345	VP_RS11345	2446803	2448167	-	1365	4.73e-10	GO:0016021/GO:0044425/GO:0015075/GO:0008324/GO:0022857/GO:0005215/GO:0022804	CC/CC/MF/MF/MF/MF/MF	integral component of membrane/membrane part/ion transmembrane transporter activity/cation transmembrane transporter activity/transmembrane transporter activity/transporter activity/active transmembrane transporter activity	Up
VP_RS01470	VP_RS01470	298084	298713	-	630	1.26e-09
VP_RS08555	VP_RS08555	1896179	1897522	+	1344	2.39e-09	GO:1901607/GO:0006520/GO:1901605	BP/BP/BP	alpha-amino acid biosynthetic process/cellular amino acid metabolic process/alpha-amino acid metabolic process	Up
VP_RS09350	VP_RS09350	2009423	2011330	-	1908	2.51e-09
VP_RS16625	VP_RS16625	3572013	3573692	+	1680	3.77e-09
VP_RS23350	VP_RS23350	5120446	5121447	-	1002	4.3e-09
VP_RS07115	VP_RS07115	1579897	1581081	-	1185	1.32e-08
Novel00597	-	5120389	5121442	+	1054	2.07e-08
VP_RS22140	pstB	4841634	4842383	-	750	2.3e-08	GO:0016818/GO:0043168/GO:0016787/GO:0043167	MF/MF/MF/MF	hydrolase activity, acting on acid anhydrides, in phosphorus-containing anhydrides/anion binding/hydrolase activity/ion binding	Up
VP_RS09365	nrfB	2012996	2013598	-	603	2.83e-08
VP_RS14130	VP_RS14130	3040497	3041882	+	1386	3.07e-08	GO:0055114/GO:0016829	BP/MF	oxidation-reduction process/lyase activity	Down
VP_RS09520	VP_RS09520	2047039	2048616	+	1578	3.83e-08
VP_RS22315	VP_RS22315	4884730	4886361	+	1632	3.94e-08	GO:0016818/GO:0043168/GO:0016787/GO:0043167	MF/MF/MF/MF	hydrolase activity, acting on acid anhydrides, in phosphorus-containing anhydrides/anion binding/hydrolase activity/ion binding	Down
VP_RS12105	VP_RS12105	2629411	2629749	-	339	3.96e-08
VP_RS19645	VP_RS19645	4255023	4255394	+	372	4.31e-08
VP_RS14070	VP_RS14070	3027126	3027734	+	609	7.18e-08	GO:0055114/GO:0046872/GO:0043169/GO:0016491/GO:0043167/GO:0043167	BP/MF/MF/MF/MF/MF	oxidation-reduction process/metal ion binding/cation binding/oxidoreductase activity/ion binding/ion binding	Down
VP_RS19400	VP_RS19400	4213116	4215197	-	2082	1.31e-07
Novel00421	-	2920102	2921954	+	1853	1.62e-07
VP_RS22145	pstA	4842444	4843307	-	864	1.71e-07	GO:0051179/GO:0051234	BP/BP	localization/establishment of localization	Up
VP_RS10305	VP_RS10305	2224807	2225550	+	744	1.73e-07
VP_RS15510	VP_RS15510	3334320	3336866	-	2547	2.07e-07	GO:0016787	MF	hydrolase activity	Up
VP_RS14125	VP_RS14125	3040102	3040479	+	378	2.28e-07
VP_RS01445	cysC	293607	294224	+	618	2.37e-07
VP_RS03790	flgP	807125	807556	+	432	2.57e-07
VP_RS22185	VP_RS22185	4853738	4855738	-	2001	2.64e-07	GO:0017171/GO:0016787	MF/MF	serine hydrolase activity/hydrolase activity	Down
VP_RS11305	VP_RS11305	2440260	2441846	-	1587	4.49e-07	GO:0051179/GO:0051234/GO:0015075/GO:0022857/GO:0005215/GO:0022804	BP/BP/MF/MF/MF/MF	localization/establishment of localization/ion transmembrane transporter activity/transmembrane transporter activity/transporter activity/active transmembrane transporter activity	Up
VP_RS10680	VP_RS10680	2312780	2313403	+	624	5.12e-07
VP_RS13375同化亚硫酸盐还原酶 （NADPH）	VP_RS13375	2890186	2892057	-	1872	5.47e-07	GO:0055114/GO:0016491/GO:0043168/GO:0043167	BP/MF/MF/MF	oxidation-reduction process/oxidoreductase activity/anion binding/ion binding	Down
VP_RS17660	VP_RS17660	3801518	3801853	-	336	7.58e-07
VP_RS09190	rnr	1971918	1974143	+	2226	1.16e-06	GO:0016787	MF	hydrolase activity	Down
VP_RS17270	VP_RS17270	3705915	3706607	-	693	1.22e-06
VP_RS19025	VP_RS19025	4120123	4121418	-	1296	1.28e-06
VP_RS08485	VP_RS08485	1878387	1879274	+	888	1.81e-06	GO:0016021/GO:0031224/GO:0044425	CC/CC/CC	integral component of membrane/intrinsic component of membrane/membrane part	Down
VP_RS03785	VP_RS03785	806477	807115	+	639	3.18e-06
VP_RS18265	artQ	3932647	3933336	+	690	3.62e-06	GO:0051179/GO:0051234	BP/BP	localization/establishment of localization	Up
VP_RS21415	VP_RS21415	4671291	4672010	-	720	3.72e-06
VP_RS19860	VP_RS19860	4314452	4315189	-	738	4.9e-06
VP_RS09180	VP_RS09180	1970301	1970504	-	204	5.31e-06
VP_RS22175	VP_RS22175	4849280	4851586	-	2307	6.33e-06	GO:0017171/GO:0016787	MF/MF	serine hydrolase activity/hydrolase activity	Down
Novel00018	-	129578	130970	+	1393	9.21e-06	GO:1901607/GO:0006520/GO:1901605	BP/BP/BP	alpha-amino acid biosynthetic process/cellular amino acid metabolic process/alpha-amino acid metabolic process	Up
VP_RS02315	gltB	494476	499029	-	4554	9.62e-06	GO:1901607/GO:0006520/GO:1901605/GO:0055114/GO:0016491	BP/BP/BP/MF	alpha-amino acid biosynthetic process/cellular amino acid metabolic process/alpha-amino acid metabolic process/oxidation-reduction process/oxidoreductase activity	Up
VP_RS22100	VP_RS22100	4829963	4831879	-	1917	9.64e-06	GO:0016021/GO:0031224/GO:0044425	CC/CC/CC	integral component of membrane/intrinsic component of membrane/membrane part	Down
VP_RS20785	VP_RS20785	4527589	4529700	+	2112	9.82e-06
VP_RS01460	VP_RS01460	296035	297294	-	1260	1.05e-05
Novel00043	-	288737	290175	-	1439	1.06e-05
Novel00257	-	2007333	2008078	+	746	1.07e-05
VP_RS03865	flgK	819254	821194	+	1941	1.09e-05
VP_RS22865	VP_RS22865	4998193	4998567	-	375	1.16e-05
VP_RS11350	VP_RS11350	2448556	2451102	+	2547	1.25e-05	GO:0016787	MF	hydrolase activity	Up
VP_RS04555	VP_RS04555	972742	972930	+	189	1.26e-05
VP_RS00830	VP_RS00830	180055	182655	-	2601	1.43e-05
VP_RS10265	VP_RS10265	2218099	2218533	+	435	1.58e-05
VP_RS21070	VP_RS21070	4594760	4594981	+	222	1.61e-05
VP_RS19270	VP_RS19270	4183418	4183609	+	192	1.66e-05
VP_RS04165	VP_RS04165	886736	890107	+	3372	2.04e-05
VP_RS02570	VP_RS02570	557213	558697	-	1485	2.06e-05
VP_RS01455	VP_RS01455	295538	296032	-	495	2.31e-05
Novel00141	-	885944	887282	-	1339	2.4e-05	GO:0006812/GO:0051179/GO:0051234/GO:0046872/GO:0043169/GO:0043167	BP/BP/BP/MF/MF/MF	cation transport/localization/establishment of localization/metal ion binding/cation binding/ion binding	Up
VP_RS16095	emrD	3451603	3452808	-	1206	2.54e-05	GO:0051179/GO:0051234/GO:0016021/GO:0031224/GO:0044425	BP/BP/CC/CC/CC	localization/establishment of localization/integral component of membrane/intrinsic component of membrane/membrane part	Down
VP_RS10965	VP_RS10965	2371813	2372943	-	1131	3.25e-05	GO:0051179/GO:0051674/GO:0043228/GO:0043226/GO:0009288/GO:0042995	BP/BP/CC/CC/CC/CC	localization/localization of cell/non-membrane-bounded organelle/organelle/bacterial-type flagellum/cell projection	Down
VP_RS19035	gcvT	4122678	4123796	+	1119	3.58e-05
VP_RS17275	VP_RS17275	3706607	3707350	-	744	3.73e-05	GO:0051179/GO:0051234	BP/BP	localization/establishment of localization	Down
VP_RS07095	VP_RS07095	1574690	1575814	-	1125	3.91e-05
VP_RS22310	VP_RS22310	4884143	4884640	+	498	4.06e-05
VP_RS21350	VP_RS21350	4657580	4657789	+	210	4.6e-05
VP_RS17265	VP_RS17265	3705505	3705918	-	414	5.89e-05	GO:0051179/GO:0051234/GO:0022857/GO:0005215	BP/BP/MF/MF	localization/establishment of localization/transmembrane transporter activity/transporter activity	Down
VP_RS11110	fadE	2397135	2399579	+	2445	6.02e-05	GO:0055114/GO:0016491/GO:0043168/GO:0043167	BP/MF/MF/MF	oxidation-reduction process/oxidoreductase activity/anion binding/ion binding	Down
VP_RS07075	VP_RS07075	1570071	1570709	-	639	6.54e-05
VP_RS22180	VP_RS22180	4851599	4853737	-	2139	7.11e-05
VP_RS16195	VP_RS16195	3479374	3480774	+	1401	7.16e-05	GO:0006520/GO:0016829	BP/MF	cellular amino acid metabolic process/lyase activity	Down
VP_RS21865	malK	4762051	4763169	+	1119	7.42e-05	GO:0051179/GO:0051234/GO:0043190/GO:0098533/GO:1904949/GO:0016021/GO:0031224/GO:0044425/GO:0022857/GO:0005215/GO:0016818/GO:0043168/GO:0016787/GO:0043167	BP/BP/CC/CC/CC/CC/CC/CC/MF/MF/MF/MF/MF/MF	localization/establishment of localization/ATP-binding cassette (ABC) transporter complex/ATPase dependent transmembrane transport complex/ATPase complex/integral component of membrane/intrinsic component of membrane/membrane part/transmembrane transporte/transporter activity/hydrolase activity, acting on acid anhydrides, in phosphorus-containing anhydrides/anion binding/hydrolase activity/ion bi…	Up
VP_RS17840	VP_RS17840	3837697	3838323	+	627	8.59e-05
VP_RS03875	VP_RS03875	822837	823991	+	1155	8.77e-05	GO:0051179/GO:0051674/GO:0043228/GO:0043226/GO:0009288/GO:0042995	BP/BP/CC/CC/CC/CC	localization/localization of cell/non-membrane-bounded organelle/organelle/bacterial-type flagellum/cell projection	Down
VP_RS17955	VP_RS17955	3859999	3860895	-	897	9.99e-05	GO:0006812/GO:0051179/GO:0051234/GO:0016021/GO:0031224/GO:0044425/GO:0015075/GO:0008324/GO:0022857/GO:0005215	BP/BP/BP/CC/CC/CC/MF/MF/MF/MF	cation transport/localization/establishment of localization/integral component of membrane/intrinsic component of membrane/membrane part/ion transmembrane transporter activity/cation transmembrane transporter activity/transmembrane transporter activity/transporter activity	Up
VP_RS21345	VP_RS21345	4657127	4657339	+	213	0.000101366
VP_RS03840	VP_RS03840	814647	815396	+	750	0.000107926
VP_RS13535	VP_RS13535	2922158	2923372	-	1215	0.000111687	GO:1901607/GO:0006520/GO:1901605/GO:0043168/GO:0043167	BP/BP/BP/MF/MF	alpha-amino acid biosynthetic process/cellular amino acid metabolic process/alpha-amino acid metabolic process/anion binding/ion binding	Up
VP_RS12665	VP_RS12665	2747164	2748057	+	894	0.000116885
VP_RS00735	VP_RS00735	158344	158808	+	465	0.000126356
